# Supplementary material for: A Fit-for-Purpose Nutrient Profiling Model to Underpin Food and Nutrition Policies in South Africa
Source: Nutrients. 2021 Jul 28;13(8):2584. doi: 10.3390/nu13082584 (PMC8401225; doi:10.3390/nu13082584)
Supplement: Supplementary file 1 [file nutrients-13-02584-s001.zip]

Archive with 1 entries (1 files):
- nutrients-1270510-supplementary.pdf
